# Supplementary material for: Influence of Layer Thickness on the Detection of Plastic Films Using Optical Photothermal Infrared Spectroscopy (O-PTIR)
Source: ACS Meas Sci Au. 2026 Jan 22;6(1):150–7. doi: 10.1021/acsmeasuresciau.5c00149 (PMC12921621; doi:10.1021/acsmeasuresciau.5c00149)
Supplement: Supplementary file 2 [file tg5c00149_si_002.xlsx]

## Sheet: Tabelle1
	X value [cmâ»Â¹]	781	783	785	787	789	791	793	795	797	799	801	803	805	807	809	811	813	815	817	819	821	823	825	827	829	831	833	835	837	839	841	843	845	847	849	851	853	855	857	859	861	863	865	867	869	871	873	875
1_PA/PP	Spectrum 1	0.0115363	0.0124541	0.0284904	0.0298105	0.0173928	0.0139724	0.0132114	0.0223305	0.0212637	0.0139695	0.017531	0	0.017887	0.0137102	0.0182695	0.0157527	0.010922	0.0206242	0.020261	0.0121588	0.0156311	0.0141267	0.0114585	0.0131202	0.0187215	0.0139265	0.00836072	0.0151315	0.0166095	0.0184393	0.0105958	0.0122527	0.0132853	0.0085794	0.00898966	0.00926055	0.00649422	0.0120598	0.00908648	0.0114454	0.0116507	0.00665473	0.0095073	0.0113882	0.0155605	0.0117632	0.00586504	0.00760044
1_PA/PP	Spectrum 2	0.0017756	0.0055683	0.00124597	0.00434939	0.00924992	0.00564716	0.00494292	0.00844038	0.00981361	0.00249437	0.00322011	0.00864758	0.0076439	0.00347604	0.00508414	0.00459697	0.00712995	0.0060083	0.00548901	0.00808432	0.006082	0.00401099	0.00590006	0.00195026	0	0.00626062	0.0055614	0.00635894	0.00458436	0.00456721	0.00329888	0.00567599	0.00369041	0.00508154	0.00209681	0.00484292	0.00401083	0.0061265	0.00588062	0.00496814	0.00684349	0.00627158	0.00702904	0.00379383	0.00406019	0.00507959	0.00560705	0.00368841
1_PA/PP	Spectrum 3	0.0259527	0.0271787	0.0155602	0.0109272	0	0.0152621	0.0205897	0.0116451	0.00999494	0.0201905	0.0207537	0.027915	0.0298922	0.0280178	0.0304891	0.0278355	0.0257355	0.0218461	0.0201775	0.0177185	0.0164175	0.0134079	0.0216075	0.0237454	0.0223289	0.0175232	0.0211881	0.0264472	0.0307717	0.0315514	0.0224081	0.0149673	0.0162905	0.0208814	0.025144	0.020823	0.0194973	0.0183344	0.0199484	0.0219552	0.0230796	0.0198285	0.0199886	0.0192111	0.0202971	0.021378	0.0184161	0.0188906
1_PA/PP	Spectrum 4	0.0153568	0.0111933	0.00832556	0.00932583	0.00594283	0.00657218	0.00216813	0.00676443	0.00901937	0.00656119	0.00790233	0.0096173	0.0113628	0.00873736	0.00930409	0.00913168	0.00825767	0.00826257	0.0069452	0.00853929	0.00931094	0.00730001	0.00520784	0.00687427	0.00679297	0.00736682	0.0101191	0.00952431	0.0098523	0.00938671	0.00784365	0.00825237	0.00831949	0.00784878	0.0072055	0.00728227	0.00888799	0.00756708	0.00922461	0.00891705	0.00811087	0.00825058	0.00811511	0.00697189	0.00762657	0.00766651	0.00802476	0.00860614
1_PA/PP	Spectrum 5	0.0063766	0.00597964	0.00600613	0.0171433	0.0053568	0.00915663	0.00765939	0.00644249	0.00303944	0.00477167	0.0024594	0.004582	0.00299214	0.00398275	0.00613698	0.00865914	0.00971011	0.00572525	0.00266711	0.00655312	0.0018782	0.00264364	0.00406179	0.0114242	0.00761335	0.00857946	0.0095871	0.00763133	0.0105248	0.0174471	0.0152397	0.0102578	0.00630699	0.006447	0.0036114	0.00244681	0.00196682	0.00218187	0.00450241	0.00386185	0.00177744	0.00135075	0.00281405	0.00122909	0.00357641	0.00567125	0.00380792	0.0058037
1_PA/PP	Spectrum 6	0.0239375	0	0.00479235	0.0130078	0.0144793	0.0230072	0.0158691	0.0178752	0.0193498	0.0214208	0.0152503	0.0149826	0.016535	0.0082218	0.0110845	0.0216861	0.0215156	0.0154096	0.0144271	0.0146541	0.0172316	0.013022	0.0129985	0.0149816	0.0170476	0.0124124	0.0160277	0.0123613	0.0147314	0.0172057	0.0138207	0.009297	0.00879478	0.0101508	0.015244	0.0151972	0.014996	0.00815441	0.0119079	0.0171434	0.0178673	0.0112962	0.014329	0.0168094	0.0169605	0.0152504	0.0121579	0.014235
1_PA/PP	Spectrum 7	0.0133297	0.00583447	0.00947218	0.0182855	0.00546968	0.0129528	0.0152648	0	0.00484219	0.0032625	0.00465738	0.0045823	0.00713103	0.0159111	0.0185316	0.0103583	0.00815563	0.00383111	0.00799297	0.00305868	0.00201102	0.00822268	0.0124833	0.0105118	0.00419609	0.00458576	0.00171407	0.00353919	0.00351256	0.00568436	0.0106721	0.0136015	0.0131509	0.00813079	0.010726	0.00874791	0.00403573	0.00303424	0.00752482	0.0108156	0.00910082	0.00685167	0.00396543	0.00489125	0.00384269	0.00526285	0.00475949	0.00491195
1_PA/PP	Spectrum 8	0.0284005	0.0121291	0.0112024	0.0135903	0.00694916	0.0181547	0.0191759	0.0125868	0.00821932	0.0114265	0.0111117	0.0124278	0.0173063	0.0180321	0.0101626	0.0128254	0.0197282	0.0228238	0.0219336	0.0171846	0.017324	0.0200247	0.021189	0.0202635	0.017391	0.0120055	0.019166	0.0183572	0.0173444	0.0166618	0.0174178	0.0176691	0.0143365	0.0145974	0.01698	0.0211221	0.0175017	0.0195221	0.0140224	0.0154708	0.0171507	0.0148452	0.0146111	0.0153083	0.0139011	0.0161111	0.0173238	0.0158462
1_PA/PP	Spectrum 9	0.0123437	0.021629	0.00906524	0.00413519	0.00563606	0.00564092	0.0058269	0.00983549	0.0107181	0.00665548	0.00855162	0.0114943	0.0171019	0.0141981	0.0152797	0.0165299	0.0116709	0.00810291	0.00993392	0.0137095	0.0171327	0.0120363	0.0140196	0.0125369	0.0131192	0.0131679	0.0111586	0.011368	0.0158848	0.0173899	0.01966	0.0152516	0.0159621	0.0145412	0.0142674	0.015575	0.0150446	0.0151952	0.0158792	0.016165	0.0139431	0.0121791	0.0130068	0.0132497	0.0136157	0.0162012	0.0164168	0.0121547
	Average	0.0154455	0.0113296	0.0104623	0.0133972	0.00783072	0.0122629	0.0116342	0.0106578	0.0106956	0.0100836	0.0101597	0.0104721	0.0142058	0.0126986	0.0138158	0.0141529	0.0136473	0.0125149	0.012203	0.0112956	0.0114466	0.0105328	0.0121029	0.0128231	0.0119123	0.0106476	0.0114314	0.0123021	0.0137573	0.0153704	0.0134396	0.0119139	0.0111263	0.0106954	0.011585	0.0116998	0.0102706	0.0102417	0.0108863	0.0123047	0.0121693	0.00972537	0.0103741	0.010317	0.011049	0.0115982	0.0102643	0.010193
	SD
	X value [cmâ»Â¹]	781	783	785	787	789	791	793	795	797	799	801	803	805	807	809	811	813	815	817	819	821	823	825	827	829	831	833	835	837	839	841	843	845	847	849	851	853	855	857	859	861	863	865	867	869	871	873	875
0.5_PA/PP	Spectrum 1	0.0436497	0.0225111	0	0.0228501	0.0258433	0.0264983	0.0288861	0.0240154	0.0307011	0.0297868	0.0250577	0.0300281	0.0314729	0.0325954	0.0366587	0.0351742	0.0351369	0.0340443	0.0329185	0.0320797	0.028872	0.0312716	0.0303366	0.0313723	0.0298562	0.0379278	0.0360492	0.0295889	0.0403557	0.0473548	0.0438761	0.0347386	0.0342385	0.0325051	0.0321981	0.0286438	0.0302197	0.0322322	0.0330823	0.0323759	0.0341643	0.0348051	0.0301192	0.0298105	0.0280385	0.0323836	0.0289613	0.0325533
0.5_PA/PP	Spectrum 2	0.00794784	0.0155604	0.0226436	0.0139112	0.0132015	0.0066464	0.00685315	0.0160257	0.0163137	0.011531	0.0140556	0.00553698	0.00967767	0.00851069	0.00855601	0.0106654	0.012195	0.0116577	0.0131386	0.00823887	0.00780996	0.00868987	0.00674185	0.00460202	0.00737667	0.0132121	0.0111621	0.0110281	0.012877	0.0101915	0.0141272	0.0163814	0.00958596	0.00771083	0.00731884	0.007184	0.00970869	0.00966721	0.0118576	0.0106489	0.00893221	0.0064504	0.00733355	0.00584985	0.0103369	0.0151708	0.0101774	0.0105298
0.5_PA/PP	Spectrum 3	0	0.0196611	0.0276007	0.0261377	0.0292334	0.0347158	0.0253058	0.0310408	0.0310374	0.0261216	0.018556	0.0241574	0.0327612	0.0336148	0.0320067	0.0259014	0.0247788	0.0263417	0.0327655	0.0276633	0.0243737	0.0271585	0.0303964	0.0218983	0.0212815	0.0268823	0.0305053	0.0308661	0.0300972	0.0354771	0.0354307	0.0315067	0.0300917	0.0283759	0.0267942	0.0278065	0.0256602	0.0241814	0.0256576	0.024943	0.0229279	0.0199599	0.0224341	0.0208477	0.0217633	0.0252249	0.0263879	0.0257342
0.5_PA/PP	Spectrum 4	0.0355604	0.0275619	0.0432428	0.0359066	0.0457436	0.0408089	0.0239296	0.0420572	0.0311356	0.0330236	0.034982	0.0304787	0.0269241	0.0421137	0.0428399	0.0423141	0.0246544	0.0296226	0.0352164	0.0421229	0.0342143	0.0319224	0.0312662	0.0337602	0.0344929	0.0285687	0.0336136	0.0344435	0.0405506	0.0419278	0.0453388	0.0355815	0.0324075	0.0337619	0.0363519	0.0311576	0.0306161	0.0284021	0.0287328	0.0332947	0.0316864	0.0326039	0.0403754	0.0385287	0.0367009	0.0378918	0.0341428	0.0294046
0.5_PA/PP	Spectrum 5	0.0111272	0.0227007	0	0.00323207	0.00436162	0.00890053	0.0149491	0.0119547	0.0173754	0.0171361	0.0115453	0.0159466	0.0145194	0.0145917	0.0178732	0.0215522	0.0279288	0.0199914	0.0159075	0.0156189	0.0152876	0.0162418	0.0179238	0.0199541	0.0206247	0.0229952	0.0217097	0.021814	0.0181411	0.0260808	0.0333036	0.0242697	0.0230034	0.0219207	0.0202959	0.0204006	0.0190649	0.0161052	0.0214197	0.0171356	0.0138302	0.0100668	0.0166969	0.0149953	0.0146049	0.0175342	0.0163615	0.0151393
0.5_PA/PP	Spectrum 6	0.0248356	0.0157917	0.00722483	0	0.0157373	0.0356473	0.0238914	0.0186402	0.0219904	0.0317056	0.0215976	0.0169538	0.0317162	0.0254341	0.021903	0.0227621	0.0216332	0.0181939	0.0185891	0.0246914	0.0211526	0.0195858	0.0178159	0.0198872	0.0203006	0.0183054	0.0157898	0.0184355	0.0221982	0.0231243	0.0251201	0.0243512	0.0240381	0.0210723	0.0188076	0.0182813	0.018421	0.0194456	0.0209587	0.0210549	0.0184578	0.0203538	0.0190785	0.0177854	0.0180227	0.0176019	0.01791	0.0215253
0.5_PA/PP	Spectrum 7	0.0192288	0.0293399	0.0278101	0.0269302	0	0.0108652	0.0198395	0.0304155	0.0306933	0.0187842	0.0152742	0.0175799	0.0159012	0.0232216	0.0219578	0.0256007	0.0262586	0.0262759	0.0149444	0.024445	0.0252654	0.0222082	0.0195554	0.0199062	0.019268	0.0164285	0.0246415	0.0331258	0.0295017	0.0315609	0.0327054	0.0244181	0.022841	0.0219989	0.0218159	0.0211461	0.0242705	0.0262635	0.0250025	0.022071	0.0186734	0.0202943	0.0235126	0.0183349	0.0148816	0.0177092	0.0169829	0.0199556
0.5_PA/PP	Spectrum 8	0.0149272	0.0128868	0.0145164	0.017951	0.00528101	0.00564477	0.011433	0.0142088	0.0175272	0.0231599	0.0137509	0.0131601	0.0126648	0.0182192	0.0147665	0.00472877	0.0112241	0.0108056	0.00686846	0.0110499	0.0108756	0.0135486	0.011094	0.00999036	0.00965954	0.0156007	0.0115474	0.0194331	0.0195275	0.0325805	0.0318701	0.0186205	0.00924974	0.0113665	0.0157486	0.0122958	0.0106595	0.00325272	0.00595469	0.00647972	0.00961571	0.00940147	0.00897926	0.0102903	0.0107843	0.00835576	0.0107894	0.0128667
0.5_PA/PP	Spectrum 9	0.00099304	0.012945	0.0103163	0.0199359	0.0082843	0.0102348	0.00037558	0.0163437	0.0148105	0.00783948	0.0139096	0.0111428	0.0109934	0.0128283	0.0115521	0.0128928	0.00930976	0.00868713	0.00871344	0.014225	0.0110906	0.00817585	0.018128	0.015352	0.00887278	0.00903675	0.00437631	0.0079668	0.0137952	0.0181595	0.0189705	0.0178698	0.013878	0.0153323	0.015534	0.0150698	0.0168853	0.0101059	0.00913274	0.0103922	0.010941	0.00849263	0.00729131	0.00923633	0.00987682	0.00639002	0.00764763	0.0112135
	Average	0.0175855	0.0198843	0.0170394	0.0185394	0.0164096	0.0199958	0.0172737	0.0227447	0.0235094	0.0221209	0.0187477	0.0183316	0.0207368	0.0234588	0.0231238	0.0223991	0.0214577	0.0206245	0.0198958	0.0222372	0.0198824	0.019867	0.020362	0.0196359	0.0190814	0.0209953	0.0210439	0.0229669	0.0252271	0.0296064	0.0311936	0.0253042	0.0221482	0.0215605	0.0216517	0.0202206	0.0206118	0.0188507	0.0201999	0.0198217	0.0188032	0.0180476	0.0195356	0.0184088	0.0183345	0.0198069	0.0188179	0.0198803
	SD
	X value [cmâ»Â¹]	781	783	785	787	789	791	793	795	797	799	801	803	805	807	809	811	813	815	817	819	821	823	825	827	829	831	833	835	837	839	841	843	845	847	849	851	853	855	857	859	861	863	865	867	869	871	873	875
0.25_PA/PP	Spectrum 1	0.0719082	0.0843177	0.0377874	0.00390935	0.043964	0.0735545	0.0502104	0.0894587	0.0677231	0.0785544	0.0488329	0.0608803	0.0785674	0.0602453	0.0624255	0.0695273	0.0919828	0.0744791	0.0563099	0.0557471	0.075553	0.0519484	0.0608049	0.0643263	0.0742892	0.0698765	0.0652651	0.0676792	0.0595403	0.0713028	0.0867994	0.0713298	0.0596875	0.0517912	0.0614913	0.0797857	0.0778847	0.0760711	0.0684915	0.0606193	0.0491096	0.0600922	0.0524939	0.0567171	0.0735186	0.0660489	0.0678418	0.0671609
0.25_PA/PP	Spectrum 2	0.057146	0.00737884	0.00955215	0.0312775	0.00668939	0.0148381	0.031635	0.0312132	0.025614	0.036624	0.0400558	0.015296	0.00452238	0.0154637	0.0232687	0.0441391	0.0451068	0.0511231	0.0431027	0.0412522	0.0296846	0.0420455	0.0146605	0.0340454	0.0476577	0.0320809	0.0353592	0.0290046	0.0400482	0.032612	0.0581424	0.0798518	0.0755521	0.0426098	0.0433493	0.0275766	0.0358793	0.038676	0.0265388	0.0382667	0.0363326	0.0337628	0.0322598	0.0337199	0.025922	0.0319824	0.0462182	0.0433021
0.25_PA/PP	Spectrum 3	0.0766981	0.076241	0.0469969	0.0924615	0.0519636	0.0895469	0.0813571	0.0794429	0.0743807	0.0594897	0.0475554	0.0559945	0.0568512	0.0648803	0.0760894	0.0774613	0.0685578	0.0638369	0.060023	0.051139	0.0451426	0.0592796	0.0632767	0.0600847	0.0502641	0.0668937	0.0669404	0.0579871	0.0627745	0.069991	0.059138	0.0628318	0.0723226	0.065473	0.050171	0.0565443	0.0557608	0.0482584	0.052375	0.0566488	0.0668653	0.0601459	0.058851	0.056263	0.0515624	0.0503968	0.0658317	0.0659457
0.25_PA/PP	Spectrum 4	0.093741	0.0236488	0.0449448	0.0446077	0.0712482	0.0821155	0.0706008	0.028604	0.0606931	0.0469709	0.0522056	0.0351436	0.0567947	0.0391499	0.0457159	0.0528769	0.0486402	0.0593621	0.0537506	0.0679456	0.0742087	0.0534959	0.0589469	0.0578453	0.0563895	0.0701789	0.068954	0.0607106	0.060924	0.0548815	0.0588989	0.0640529	0.060452	0.0509572	0.0415122	0.0521702	0.0536606	0.0624449	0.0507194	0.0477578	0.0595812	0.0571081	0.0638173	0.0594145	0.0591051	0.0751359	0.0639618	0.0621011
0.25_PA/PP	Spectrum 5	0.04983	0.0223351	0.00313501	0.0292551	0.0645889	0.0500772	0.0390537	0.0324543	0.0399232	0.0495296	0.0547422	0.0573404	0.0399813	0.052486	0.060337	0.0633681	0.046558	0.0306817	0.0290946	0.0497384	0.0472865	0.0283147	0.0363149	0.0550883	0.0590981	0.0637529	0.0576197	0.0527718	0.0533799	0.0682933	0.0473814	0.0529598	0.0683689	0.0545601	0.051737	0.0466889	0.0366659	0.0435388	0.0447559	0.045508	0.0342008	0.0290642	0.0329083	0.0466941	0.0408905	0.0517869	0.0539398	0.0427756
0.25_PA/PP	Spectrum 6	0.0407785	0.0568141	0.0952803	0.00592743	0.0348691	0.0357888	0.0687665	0.048489	0	0.0251551	0.0265593	0.0503312	0.0758048	0.075285	0.0413766	0.0423404	0.0550355	0.0563648	0.0638602	0.0690442	0.0466834	0.0495374	0.0694397	0.0736456	0.0710224	0.0555787	0.0525645	0.0824873	0.0813647	0.0912534	0.0816374	0.0747623	0.058067	0.0645976	0.0553993	0.0633104	0.0665574	0.0506777	0.0526957	0.0590462	0.0596072	0.0534556	0.0530402	0.0472457	0.0480224	0.0499765	0.0530594	0.0544089
0.25_PA/PP	Spectrum 7	0.0444523	0.0194879	0.0510795	0.0246222	0.0123514	0.0121089	0.0132638	0.0241517	0.0216798	0.0411184	0.0348535	0.0433289	0.0379472	0.037242	0.0388791	0.0471081	0.0398183	0.0566584	0.045397	0.0374925	0.0260459	0.0460093	0.0631413	0.0524426	0.0433257	0.0352545	0.039448	0.0462076	0.0424195	0.040004	0.0474927	0.0411978	0.0410282	0.0392296	0.0310378	0.0372171	0.0389845	0.0323158	0.0341325	0.032873	0.0374812	0.0287483	0.0281412	0.0419964	0.0449137	0.0394445	0.0357106	0.0293291
0.25_PA/PP	Spectrum 8	0	0.0059414	0.058514	0.0399643	0.0756552	0.0731181	0.0673749	0.0463696	0.0504671	0.0878359	0.0699434	0.0608919	0.0481968	0.0671284	0.0601235	0.0593651	0.0601573	0.0432686	0.05591	0.0645152	0.0717469	0.0770409	0.0570964	0.0753327	0.0969064	0.0780474	0.0727658	0.0843732	0.0858357	0.0949839	0.0926202	0.066653	0.0687984	0.0666225	0.0736766	0.0766372	0.0939907	0.0913967	0.0912949	0.0722618	0.0776103	0.0742638	0.0794797	0.0766614	0.066176	0.0839233	0.0882865	0.0775397
0.25_PA/PP	Spectrum 9	0.0865091	0.0301711	0.0313934	0.11879	0.156305	0.087122	0.0482402	0.0543382	0.110032	0.102065	0.0888511	0.0664128	0.0409374	0.0552219	0.0937895	0.0990921	0.0926422	0.107001	0.113338	0.0845449	0.0792961	0.0885409	0.102415	0.102072	0.090382	0.0792721	0.0838805	0.103652	0.121167	0.130334	0.143538	0.123737	0.0923092	0.094618	0.100613	0.0737066	0.0894579	0.104368	0.111402	0.0987675	0.0657797	0.0897703	0.096145	0.0958585	0.0922299	0.0918852	0.114599	0.105494
	Average	0.0578959	0.0362596	0.0420759	0.0434239	0.0575149	0.0575856	0.052278	0.0482802	0.050057	0.0585937	0.051511	0.0495133	0.0488448	0.0519003	0.0557784	0.0616976	0.0609443	0.0603084	0.0578651	0.0579355	0.055072	0.0551347	0.0584552	0.0638759	0.0654817	0.0612151	0.0603108	0.064986	0.0674949	0.0726285	0.0750721	0.0708196	0.0662873	0.0589399	0.0565541	0.0570708	0.0609824	0.0608609	0.0591562	0.056861	0.0540631	0.0540457	0.0552374	0.0571745	0.0558156	0.0600645	0.0654944	0.0608953
	SD
	X value [cmâ»Â¹]	781	783	785	787	789	791	793	795	797	799	801	803	805	807	809	811	813	815	817	819	821	823	825	827	829	831	833	835	837	839	841	843	845	847	849	851	853	855	857	859	861	863	865	867	869	871	873	875
0.125_PA/PP	Spectrum 1	0.0562627	0.12964	0.142547	0.0747861	0.066792	0.0609041	0.0599784	0.0684308	0.124228	0.0700183	0.0763087	0.103745	0.109834	0.0987412	0.0997708	0.0975836	0.0764174	0.125639	0.106272	0.0934047	0.0800308	0.0821647	0.0968056	0.0956633	0.0954263	0.104624	0.105219	0.0979721	0.113269	0.131589	0.146633	0.124296	0.117192	0.119666	0.122623	0.106495	0.0881592	0.110571	0.12371	0.117617	0.123766	0.113189	0.0975012	0.104131	0.0966359	0.122715	0.119501	0.0913294
0.125_PA/PP	Spectrum 2	0.242291	0.234624	0.203079	0.225034	0.21071	0.167626	0.179347	0.167404	0.186148	0.164704	0.155691	0.171217	0.176419	0.168874	0.178895	0.227513	0.190515	0.161187	0.17683	0.180928	0.157998	0.163286	0.169789	0.165696	0.193594	0.190402	0.189229	0.199068	0.198385	0.221432	0.256383	0.196403	0.199647	0.159048	0.154424	0.188352	0.200145	0.19764	0.196136	0.168999	0.167313	0.155796	0.182725	0.179004	0.20661	0.182737	0.177804	0.195993
0.125_PA/PP	Spectrum 3	0.0705096	0	0.0592312	0.148189	0.144276	0.160367	0.149512	0.140653	0.130077	0.129753	0.139033	0.131893	0.109023	0.0883715	0.136514	0.163614	0.114272	0.125632	0.124828	0.139514	0.110473	0.0925931	0.105347	0.125051	0.128373	0.100273	0.100229	0.098563	0.115021	0.132001	0.135768	0.145579	0.151811	0.148905	0.123616	0.127919	0.122687	0.130357	0.100861	0.115372	0.124526	0.126197	0.122651	0.0979701	0.113851	0.109071	0.116158	0.11769
0.125_PA/PP	Spectrum 4	0	0.0237253	0.0748629	0.100923	0.0809834	0.0591464	0.056606	0.119754	0.0822697	0.0803337	0.0735343	0.0878597	0.0728297	0.0941693	0.123015	0.122477	0.100567	0.0642892	0.079177	0.0945362	0.110989	0.0892015	0.0844606	0.0738577	0.0705645	0.0669484	0.0638828	0.0683203	0.0869991	0.105551	0.107234	0.0997793	0.0941127	0.0686569	0.0724633	0.073636	0.0694217	0.0932522	0.0907772	0.0667786	0.0624527	0.0769894	0.0681276	0.0547035	0.0666295	0.087869	0.0593066	0.0548244
0.125_PA/PP	Spectrum 5	0.0661243	0.113033	0.0618323	0.113991	0.0469034	0.0383344	0.0572008	0.072273	0.0746409	0.0565846	0.0465771	0.0628466	0.0840796	0.0832018	0.0765334	0.0735238	0.0852682	0.06589	0.110725	0.113734	0.0825479	0.0830336	0.0923657	0.0905734	0.11661	0.103101	0.0896569	0.0605704	0.0836504	0.123266	0.147883	0.114152	0.0881746	0.0892433	0.0876625	0.0834341	0.071213	0.0765224	0.0804455	0.078086	0.0916465	0.100126	0.103763	0.104677	0.0791621	0.0920324	0.0963934	0.0758209
0.125_PA/PP	Spectrum 6	0.0552154	0.0973096	0.157746	0.144522	0.0282322	0.0675962	0.0351156	0.0118937	0.0238544	0.0709551	0.0527957	0.0371968	0.0679892	0.0884547	0.0977493	0.0714646	0.0821935	0.0774269	0.0550365	0.0416857	0.0609364	0.0641132	0.0615915	0.0351446	0.0354459	0.0587264	0.0596028	0.040044	0.0587341	0.11367	0.148871	0.114244	0.0894168	0.0546541	0.0464174	0.0557941	0.0554711	0.056998	0.064529	0.045506	0.0717703	0.0751632	0.0623167	0.057672	0.072633	0.0549139	0.0518354	0.0505432
0.125_PA/PP	Spectrum 7	0.0526773	0.0651607	0.0286511	0.0531183	0.0410988	0.0434864	0.0559258	0.0412656	0.0360027	0.0389842	0.0549275	0.0519615	0.045911	0.0586748	0.0596994	0.047575	0.0525793	0.0552789	0.0514188	0.0466833	0.0433062	0.0462994	0.0510098	0.046139	0.0448694	0.047262	0.0461276	0.0429073	0.0573736	0.0841296	0.0781368	0.0694061	0.0650216	0.0515832	0.0525366	0.052759	0.0541349	0.0508195	0.0494837	0.0456662	0.0546301	0.0467847	0.0455969	0.0457593	0.0432732	0.0395398	0.0450689	0.0394364
0.125_PA/PP	Spectrum 8	0	0.0489511	0.024296	0.0616361	0.0747992	0.105878	0.0599871	0.0935728	0.0724432	0.0551815	0.0313159	0.0467665	0.0826588	0.0683065	0.0656874	0.0724011	0.0984866	0.0387098	0.0642829	0.0707264	0.0701978	0.051375	0.059885	0.0435888	0.0584691	0.0859727	0.064313	0.0657732	0.074528	0.123402	0.119276	0.0943045	0.0850575	0.0610585	0.0688486	0.0739152	0.0701205	0.0631408	0.0550944	0.0413525	0.0503554	0.0485663	0.0470321	0.0532718	0.0542712	0.0473721	0.0390149	0.0608798
0.125_PA/PP	Spectrum 9	0	0.0877892	0.0318421	0.0515337	0.077956	0.0865316	0.0906539	0.0826283	0.0782822	0.0564912	0.0702257	0.068685	0.0885934	0.0825065	0.083668	0.0589713	0.051045	0.0601727	0.0822578	0.0916621	0.0637537	0.0547964	0.0681604	0.0878392	0.0939565	0.0823546	0.0773466	0.0697854	0.0678697	0.106113	0.101795	0.0928842	0.0693986	0.060239	0.0727426	0.0751917	0.0726321	0.0747955	0.0643906	0.0701828	0.0711438	0.0668468	0.0623285	0.0591492	0.0576253	0.0565597	0.0578215	0.0578466
	Average	0.0603423	0.0889148	0.0871209	0.108193	0.08575	0.0877633	0.0827029	0.0886528	0.0897718	0.080334	0.0778232	0.0846857	0.0930376	0.0923667	0.102392	0.103903	0.0945938	0.0860251	0.0945364	0.096986	0.0866926	0.0807625	0.0877127	0.0848392	0.0930343	0.0932961	0.0884007	0.082556	0.0950921	0.126795	0.137998	0.116783	0.106648	0.0903392	0.0890371	0.0930551	0.0893316	0.0948995	0.0917141	0.0832844	0.0908449	0.0899621	0.0880046	0.0840376	0.0878547	0.08809	0.0847671	0.082707
	SD
	X value [cmâ»Â¹]	781	783	785	787	789	791	793	795	797	799	801	803	805	807	809	811	813	815	817	819	821	823	825	827	829	831	833	835	837	839	841	843	845	847	849	851	853	855	857	859	861	863	865	867	869	871	873	875
0.0625_PA/PP	Spectrum 1	0.076559	0.0208463	0.00380405	0.0192127	0.0413322	0.0217624	0.0237973	0.00723683	0.021858	0.0425833	0.049079	0.0362895	0.0368632	0.0303104	0.0376003	0.043433	0.0526586	0.0576567	0.0487756	0.0182316	0.0278312	0.0451306	0.0426159	0.03975	0.0426974	0.0409923	0.0438794	0.0510123	0.0640407	0.0859101	0.0904646	0.0622808	0.0629544	0.0565028	0.0359792	0.0341177	0.0283081	0.0375552	0.0322832	0.0442904	0.0495708	0.0391783	0.0334273	0.0349382	0.0348989	0.0400246	0.0435994	0.0349783
0.0625_PA/PP	Spectrum 2	0.0422347	0.0569725	0.0469779	0.0319795	0.0225833	0.0136487	0.0168045	0.0289566	0.0233334	0.0367658	0.0293182	0.0246903	0.0284217	0.0281334	0.0423936	0.052813	0.0449093	0.0196099	0.0257586	0.0255437	0.0363474	0.0340479	0.0330779	0.0309733	0.0292219	0.0247658	0.0224212	0.0370905	0.0576828	0.0770695	0.0846434	0.0604348	0.0487198	0.0431605	0.0372621	0.0296606	0.0322967	0.0346512	0.0380303	0.0305404	0.0268988	0.0253921	0.0275686	0.0226436	0.0275987	0.0307237	0.0286341	0.0290895
0.0625_PA/PP	Spectrum 3	0.00524888	0.0209603	0.0281301	0.0510714	0.0397082	0.0417301	0.0515802	0.0295045	0	0.0148177	0.0218702	0.0340559	0.0146113	0.015354	0.0309407	0.0167722	0.0261501	0.0244299	0.0141332	0.0152146	0.0306772	0.0233565	0.0295112	0.0205812	0.0192905	0.0250822	0.01769	0.00869039	0.0195433	0.0290045	0.0449149	0.0333667	0.0309272	0.0385999	0.0285033	0.0250067	0.00454674	0.01231	0.0172517	0.00840651	0.0241587	0.0270464	0.0304933	0.0236894	0.0159282	0.0116405	0.016846	0.0163565
0.0625_PA/PP	Spectrum 4	0.0349823	0.0378721	0.00438438	0.00947184	0.0444835	0.0227314	0.0324654	0.0248083	0.0194313	0.046105	0.0618453	0.025262	0.0266288	0.0519525	0.0562087	0.0425585	0.0557898	0.051931	0.0214472	0.0373666	0.0360024	0.0315845	0.0351963	0.0275827	0.0326838	0.0359763	0.0211643	0.0336744	0.0575716	0.0954638	0.106812	0.075216	0.0458211	0.0276073	0.0196969	0.0289958	0.0373136	0.0343422	0.0301476	0.0266405	0.0220234	0.0295272	0.0442049	0.0421095	0.0337883	0.036472	0.0398889	0.035139
0.0625_PA/PP	Spectrum 5	0.0817059	0.00430149	0.00241529	0.0403683	0.0450118	0.0537943	0.0973839	0.0742781	0.0407255	0.0263731	0.0506843	0.0833188	0.0896314	0.0776013	0.0883092	0.0674052	0.0654802	0.0669615	0.0634973	0.0602418	0.0547239	0.0509971	0.061228	0.0638341	0.0661989	0.0702889	0.0685375	0.0860917	0.0876496	0.0949411	0.110336	0.0851804	0.0810857	0.0719178	0.0612233	0.0673778	0.0711051	0.0695372	0.0638546	0.0774433	0.0712457	0.066616	0.0703014	0.0754199	0.0628806	0.0550187	0.057304	0.0620322
0.0625_PA/PP	Spectrum 6	0.06751	0.0656269	0.0434121	0.045322	0.0255983	0.0403586	0.0512517	0.0465063	0.0411723	0.0447455	0.0472178	0.0467915	0.0518331	0.0452907	0.0578316	0.0583726	0.0510815	0.0478734	0.0433437	0.0428211	0.0500797	0.049195	0.0405954	0.0454552	0.0553545	0.0577882	0.0491147	0.0494885	0.0664319	0.0840812	0.0947423	0.077604	0.0669902	0.0590261	0.060959	0.0594841	0.0589854	0.057264	0.0503032	0.0528284	0.0447247	0.0488498	0.0516925	0.0592835	0.058616	0.0487078	0.0481913	0.0483671
0.0625_PA/PP	Spectrum 7	0.0351251	0	0.00456764	0.0354237	0.0498161	0.0579986	0.0288213	0.0403483	0.0367083	0.0274652	0.0412304	0.0440693	0.0487088	0.067523	0.0563718	0.0503216	0.0360597	0.0270446	0.0317492	0.029496	0.0474356	0.0310895	0.0258709	0.0299016	0.0260568	0.030927	0.0400341	0.0423069	0.0466883	0.077088	0.102197	0.0885212	0.0646703	0.0491969	0.0443249	0.0394028	0.0457186	0.0332241	0.0378762	0.0467547	0.0391506	0.0437959	0.0436425	0.0399313	0.0404171	0.0396465	0.0345616	0.0420195
0.0625_PA/PP	Spectrum 8	0	0.030714	0.0182902	0.0548858	0.0307492	0.0360352	0.0302918	0.0446583	0.0468226	0.0432786	0.042437	0.0293197	0.0327895	0.0443575	0.046724	0.0606718	0.0495768	0.0511425	0.0291572	0.0434704	0.0458721	0.0499215	0.0515405	0.0522203	0.0360397	0.0331549	0.0382792	0.0487358	0.0694054	0.0963835	0.101661	0.0809642	0.0714372	0.0521567	0.0376635	0.0379357	0.0360813	0.0384952	0.0427259	0.0420081	0.034139	0.0308122	0.0325749	0.0413653	0.0414815	0.0311545	0.0432703	0.0341563
0.0625_PA/PP	Spectrum 9	0.045082	0.0461244	0.0325472	0.0515204	0.0649013	0.0710279	0.0449917	0.0483115	0.0609369	0.059184	0.0451029	0.0406894	0.0462665	0.0519222	0.0539453	0.0588341	0.0420746	0.0368526	0.0407641	0.028104	0.0572345	0.0470877	0.0434154	0.0381248	0.0317005	0.0419319	0.0458892	0.0472918	0.0421976	0.0719286	0.0857372	0.0615823	0.052226	0.0436064	0.0418993	0.0477179	0.0473814	0.0539226	0.0535872	0.0504001	0.055326	0.0545541	0.0509343	0.046325	0.0446135	0.0416671	0.041549	0.0476615
	Average	0.0431609	0.0314909	0.0205032	0.0376951	0.0404649	0.0398986	0.041932	0.0382899	0.032332	0.0379242	0.0431983	0.0404985	0.0417505	0.0458272	0.0522583	0.0501313	0.0470867	0.0426113	0.0354029	0.0333877	0.0429116	0.0402678	0.0403391	0.0387137	0.0376938	0.0401008	0.0385566	0.0449314	0.0568012	0.0790967	0.0912786	0.0694612	0.0583147	0.049086	0.0408346	0.0410777	0.040193	0.0412557	0.0406733	0.0421458	0.0408042	0.0406413	0.04276	0.0428562	0.0400247	0.0372284	0.0393161	0.0388667
	SD
[truncated: 463 more columns]
