# Supplementary material for: Influence of Layer Thickness on the Detection of Plastic Films Using Optical Photothermal Infrared Spectroscopy (O-PTIR)
Source: ACS Meas Sci Au. 2026 Jan 22;6(1):150–7. doi: 10.1021/acsmeasuresciau.5c00149 (PMC12921621; doi:10.1021/acsmeasuresciau.5c00149)
Supplement: Supplementary file 3 [file tg5c00149_si_003.xlsx]

## Sheet: Tabelle1
	X value [cmâ»Â¹]	781	783	785	787	789	791	793	795	797	799	801	803	805	807	809	811	813	815	817	819	821	823	825	827	829	831	833	835	837	839	841	843	845	847	849	851	853	855	857	859	861	863	865	867	869	871	873	875
1_PET/PE	Spectrum 1	0.00708507	0.0126805	0.0117576	0	0.00436695	0.00857957	0.00922292	0.0139555	0.0131489	0.0107213	0.0063847	0.00307511	0.00854136	0.0123108	0.00704281	0.00718334	0.0064087	0.0143837	0.0108104	0.0128001	0.0154095	0.0131861	0.0121962	0.0163069	0.0218344	0.0304862	0.0357509	0.0409939	0.0473338	0.0410894	0.0338551	0.0258538	0.0246284	0.0245628	0.0265491	0.0230937	0.021864	0.0194055	0.0211375	0.0206698	0.021741	0.0242153	0.0307817	0.0389765	0.0514997	0.0629627	0.0676435	0.0645164
1_PET/PE	Spectrum 2	0.00572059	0.00266539	0.00252057	0.00521092	0.00703869	0.000494217	0.000994808	0.00586533	0.00994676	0.00409899	0.00149573	0	0.00576493	0.00289876	0.00251215	0.00411593	0.00545283	0.00751288	0.00532351	0.00709679	0.00566863	0.00818571	0.0102551	0.00712492	0.00653789	0.0110063	0.016208	0.0235795	0.0275177	0.0263485	0.0239844	0.018555	0.0140299	0.0114419	0.0111304	0.00865856	0.00876105	0.00686574	0.00729517	0.010856	0.0126859	0.0136767	0.0165096	0.0206795	0.0307368	0.038337	0.0414585	0.0410613
1_PET/PE	Spectrum 3	0.00027015	0	0.00467459	0.00804549	0.00903028	0.00893174	0.013791	0.0129614	0.00982575	0.00493526	0.00285427	0.00392936	0.00787953	0.0101175	0.0103271	0.0104834	0.00786678	0.00881739	0.0105538	0.0106503	0.0129989	0.0138946	0.0093473	0.0105715	0.0145092	0.0186362	0.0239539	0.0260131	0.0286902	0.0303492	0.0289949	0.0235221	0.0202911	0.0176694	0.0162667	0.0166538	0.0164948	0.0145686	0.0137061	0.0146682	0.0154677	0.0161059	0.0196672	0.0256652	0.0320597	0.03923	0.0438916	0.0455146
1_PET/PE	Spectrum 4	0.00927818	0.0149462	0.0148001	0.00853202	0.0106729	0.0207704	0.0159158	0.0137841	0.00653488	0.00861724	0	0.000268994	0.0039904	0.00845928	0.0125978	0.0138303	0.0135299	0.0173208	0.0130139	0.0181297	0.0161517	0.0184819	0.0119144	0.0130128	0.0185798	0.022468	0.0253644	0.0292105	0.0281795	0.0281094	0.0326934	0.0274373	0.021293	0.0183436	0.0197123	0.0210206	0.0236907	0.0236663	0.0216654	0.0161234	0.0184384	0.0282338	0.0340135	0.0398282	0.052598	0.0622794	0.0653518	0.068348
1_PET/PE	Spectrum 5	0.00857876	0	0.0124516	0.0141791	0.0236926	0.00863479	0.0106976	0.0170655	0.0129602	0.0125492	0.00731281	0.00806734	0.00326156	0.00453539	0.0192932	0.0229399	0.0196109	0.0123856	0.0104479	0.0139098	0.0129621	0.0108186	0.00869131	0.0100522	0.0128975	0.0191591	0.0272967	0.0296063	0.0366571	0.0360017	0.0315948	0.0305648	0.0256774	0.0196409	0.025639	0.0259849	0.0178829	0.0174305	0.0208703	0.021961	0.00988958	0.0183807	0.024903	0.0381823	0.0508335	0.0593909	0.0643131	0.0639089
1_PET/PE	Spectrum 6	0	0.0134327	0.0138427	0.00956448	0.0169945	0.0315773	0.0383209	0.0362896	0.0255333	0.0211248	0.0251395	0.0221456	0.0246634	0.0249283	0.0312878	0.0203956	0.0170408	0.0167138	0.0156107	0.0112744	0.014632	0.0205481	0.0188143	0.0209128	0.0220938	0.0212179	0.0267415	0.0412532	0.0426205	0.0430393	0.039278	0.0351427	0.035316	0.0325797	0.0282917	0.025261	0.0252757	0.0260771	0.0282887	0.0303944	0.0291099	0.0345045	0.0404823	0.0457044	0.0557574	0.0718238	0.078257	0.0747825
1_PET/PE	Spectrum 7	0.00633825	0	0.0057294	0.0177051	0.0145378	0.0287136	0.0219586	0.0230261	0.0153885	0.0261312	0.0347059	0.026525	0.0217749	0.0205185	0.0250186	0.0236018	0.025868	0.0260567	0.0265067	0.0203756	0.0259752	0.0244797	0.0256747	0.027985	0.0344615	0.044067	0.0509192	0.0618867	0.0672207	0.060748	0.056635	0.0544614	0.0516021	0.0449832	0.0429693	0.0444713	0.0408092	0.0439983	0.0386041	0.038743	0.0392331	0.0409677	0.0476805	0.0573012	0.0715681	0.0876505	0.0925166	0.0902907
1_PET/PE	Spectrum 8	0.0188842	0	0.019502	0.0498217	0.0421833	0.0290212	0.047171	0.0430063	0.0370332	0.0189853	0.0106387	0.0305458	0.0452588	0.0395615	0.0262608	0.0237582	0.018914	0.0134454	0.0198072	0.0244351	0.0156445	0.0210712	0.0243803	0.0306146	0.0317473	0.0301984	0.0350029	0.049545	0.0549892	0.0558278	0.0546484	0.0502774	0.0361436	0.0343528	0.0348003	0.0363136	0.0354215	0.0288183	0.0321077	0.0334204	0.0326701	0.0390221	0.0499419	0.0597807	0.0716655	0.0782342	0.0853464	0.0870536
1_PET/PE	Spectrum 9	0.00814306	0.00174478	0	0.00476398	0.023206	0.0341463	0.0362127	0.0227137	0.0178043	0.0112729	0.0119109	0.0182895	0.0184569	0.0227981	0.0240507	0.0255384	0.0200635	0.0162764	0.0187073	0.0146456	0.0124383	0.0177147	0.0204734	0.0172179	0.0165664	0.0215673	0.024316	0.0349714	0.0404257	0.0366941	0.0313061	0.0297042	0.0301198	0.0306422	0.0266927	0.0241972	0.0248557	0.0233161	0.0239901	0.0270795	0.0286865	0.0284062	0.0302713	0.0397138	0.0491915	0.0575706	0.0669921	0.0701126
	Average	0.00714426	0.00505217	0.00947539	0.0130914	0.0168581	0.0189854	0.0215873	0.0209631	0.016464	0.0131596	0.0111603	0.0125385	0.0155102	0.0162365	0.017599	0.0168719	0.0149728	0.0147681	0.0145313	0.0148131	0.0146534	0.0164867	0.0157497	0.0170887	0.0199142	0.0243118	0.0295059	0.0374511	0.0415149	0.0398008	0.0369989	0.0328354	0.028789	0.026024	0.0257835	0.0250727	0.0238951	0.0226829	0.0230739	0.0237684	0.0231025	0.027057	0.0326946	0.040648	0.0517678	0.0619421	0.0673078	0.0672876
	SD
	X value [cmâ»Â¹]	781	783	785	787	789	791	793	795	797	799	801	803	805	807	809	811	813	815	817	819	821	823	825	827	829	831	833	835	837	839	841	843	845	847	849	851	853	855	857	859	861	863	865	867	869	871	873	875
0.5_PET/PE	Spectrum 1	0.0196531	0.0122703	0.017168	0.0284215	0.00074922	0.00907581	0.0351055	0.0147111	0.0109605	0.0155337	0.00994013	0.00137396	0.00937159	0.0215671	0.0199035	0.0389619	0.0357025	0.0210619	0.0229249	0.0319419	0.0270215	0.0276103	0.0261216	0.0277018	0.0157616	0.0150227	0.0191722	0.0169516	0.0326365	0.0295277	0.0240938	0.0194148	0.0198799	0.018914	0.0173956	0.0196082	0.0202324	0.0164032	0.0141429	0.0204486	0.0233275	0.026685	0.0300905	0.0341749	0.0483625	0.0643086	0.0636653	0.0593134
0.5_PET/PE	Spectrum 2	0.0469548	0.0201048	0.0270638	0.0225157	0.0167127	0.0179141	0.0255036	0.0365654	0.0260768	0.0197676	0.0306706	0.026351	0.0147633	0	0.0114123	0.0357423	0.0259708	0.00859828	0.0284766	0.0263233	0.0162955	0.0113364	0.012675	0.0250218	0.0327915	0.0182996	0.0219951	0.0311058	0.0471149	0.0377406	0.0399596	0.026563	0.0414791	0.0370671	0.0281999	0.0252507	0.0305809	0.028322	0.0348875	0.0358606	0.0281168	0.0209246	0.0238248	0.0337351	0.0517709	0.0650408	0.0748592	0.0699263
0.5_PET/PE	Spectrum 3	0.012932	0.0530838	0.0311132	0.0247595	0.0279851	0.00339014	0	0.029103	0.0349599	0.0233976	0.0394183	0.0378471	0.0358189	0.0226372	0.0168237	0.0313069	0.021915	0.034098	0.027361	0.0366127	0.0308076	0.0273145	0.0332384	0.0247486	0.0265451	0.0446379	0.0460914	0.0478705	0.0444529	0.0301081	0.0296023	0.0311834	0.0279011	0.0257538	0.0306806	0.0263278	0.0311159	0.0295656	0.0383138	0.0365669	0.0336702	0.0365452	0.0395184	0.0459909	0.0505337	0.0613519	0.0708941	0.0645306
0.5_PET/PE	Spectrum 4	0.0134549	0.0408994	0.0320626	0.0688589	0.0522309	0.0617879	0.0901759	0.0879497	0.0509828	0.0512368	0.0706966	0.0821305	0.0795241	0.0838369	0.0518633	0.0655174	0.0723225	0.071236	0.0707696	0.0703774	0.0815288	0.0988098	0.0954642	0.0774609	0.0672685	0.086518	0.088244	0.0699616	0.0676936	0.075583	0.0586524	0.0667307	0.078698	0.0640144	0.0647206	0.0620087	0.0579094	0.0637221	0.0685116	0.069454	0.0680373	0.0627258	0.072252	0.0799582	0.0841466	0.0943097	0.105708	0.113067
0.5_PET/PE	Spectrum 5	0.0629463	0.0961043	0.14704	0.127669	0.0720096	0.0611473	0.026294	0.0545455	0.0983769	0.100271	0.107064	0.129277	0.0991075	0.0578123	0.0675054	0.106615	0.11263	0.125209	0.125256	0.112304	0.119743	0.0882623	0.131653	0.118591	0.104309	0.108516	0.0813469	0.103104	0.0998622	0.121705	0.10237	0.107605	0.1044	0.108431	0.118932	0.101307	0.0928915	0.0918017	0.101677	0.115152	0.0986533	0.0944829	0.106999	0.123819	0.144121	0.147929	0.169566	0.17434
0.5_PET/PE	Spectrum 6	0.100218	0.0824503	0	0.0759667	0.0607982	0.0189507	0.0796251	0.0550814	0.0575532	0.0746854	0.0527323	0.0255557	0.02315	0.0171957	0.00872635	0.0259252	0.0422397	0.0422392	0.0218197	0.0340553	0.0410388	0.0466577	0.0245401	0.032226	0.0387226	0.0255156	0.0297691	0.0240266	0.0422984	0.0646054	0.0627679	0.0254436	0.0269175	0.0571843	0.0494543	0.0470453	0.0295986	0.0342895	0.0444321	0.0438645	0.039492	0.0419855	0.0412688	0.0566552	0.0464178	0.0495819	0.0524127	0.0612844
0.5_PET/PE	Spectrum 7	0.013772	0.0116369	0	0.0444699	0.0347993	0.0396861	0.0460661	0.0244556	0.01183	0.00625118	0.00617962	0.0216014	0.0245616	0.0255937	0.0304095	0.0445014	0.028718	0.0309115	0.0457401	0.0359932	0.0205522	0.0278186	0.0253532	0.0247041	0.0253507	0.0284834	0.0451764	0.0436119	0.0301671	0.0367028	0.0305295	0.0289475	0.0348878	0.0268242	0.025249	0.0175378	0.0236401	0.0313511	0.0305138	0.0187895	0.0342024	0.0445198	0.0444173	0.0407927	0.0503759	0.0608581	0.0605813	0.0673508
0.5_PET/PE	Spectrum 8	0.00833749	0.0134451	0.0266831	0	0.027608	0.00844305	0.0118825	0.0274638	0.024742	0.0421117	0.0358538	0.0194084	0.0185038	0.0119217	0.0126891	0.00719466	0.0230396	0.00774271	0.0130146	0.0208483	0.017555	0.0131589	0.0258885	0.0248305	0.0261239	0.0251061	0.0246409	0.0159806	0.0216978	0.0251394	0.0250354	0.0259852	0.0270368	0.025371	0.0265243	0.0244817	0.0245109	0.0230362	0.0246882	0.025841	0.0229514	0.024208	0.0289183	0.031536	0.0384917	0.0522525	0.0650395	0.0575824
0.5_PET/PE	Spectrum 9	0.0341335	0.0472468	0.0560739	0.0428081	0.0392262	0.0837032	0.0672554	0.0577556	0.0691047	0.0693982	0.056734	0.0643896	0.0635995	0.065081	0.070659	0.074715	0.0630202	0.0612397	0.0699654	0.0631234	0.06832	0.0724478	0.0645938	0.0631315	0.0697005	0.0606149	0.054616	0.0651963	0.0782867	0.073864	0.0898094	0.0872318	0.0699468	0.06275	0.0619508	0.0611459	0.0634038	0.0667474	0.067531	0.0701245	0.0698724	0.068445	0.0688146	0.0777051	0.0807957	0.0868306	0.0987331	0.0999222
	Average	0.0347114	0.0419157	0.0374672	0.0483855	0.0369021	0.0337887	0.0424342	0.0430701	0.0427319	0.0447392	0.0454766	0.0453261	0.0409334	0.0339606	0.0322213	0.0478311	0.0472842	0.044704	0.0472586	0.0479532	0.0469847	0.0459351	0.0488364	0.0464907	0.0451748	0.0458571	0.0456724	0.0464232	0.0515789	0.0549973	0.0514244	0.0465673	0.0479052	0.0473677	0.0470119	0.0427459	0.0415426	0.0428043	0.0471886	0.0484558	0.0464804	0.0467246	0.0506782	0.058263	0.0661129	0.0758292	0.0846065	0.0852574
	SD
	X value [cmâ»Â¹]	781	783	785	787	789	791	793	795	797	799	801	803	805	807	809	811	813	815	817	819	821	823	825	827	829	831	833	835	837	839	841	843	845	847	849	851	853	855	857	859	861	863	865	867	869	871	873	875
0.25_PET/PE	Spectrum 1	0.0798174	0.133194	0.165462	0.155015	0.109943	0.0517841	0.103921	0.0945879	0.104271	0.074837	0.0823041	0.0988544	0.0398642	0.0775629	0.102747	0.0809919	0.0578265	0.0473176	0.054793	0.0562187	0.0292292	0.0324839	0.0486331	0.0624818	0.0907847	0.0722227	0.0883791	0.0850126	0.0952864	0.0943599	0.0685997	0.0816104	0.0654137	0.0714828	0.095623	0.0789866	0.0746587	0.0688352	0.0835023	0.066043	0.0593433	0.0828694	0.0872498	0.0989442	0.0889601	0.0967615	0.105824	0.0915763
0.25_PET/PE	Spectrum 2	0.0537169	0.0535977	0.0580235	0.104747	0.183277	0.12839	0.162229	0.119868	0.119058	0.111572	0.0537271	0	0.0398461	0.0743319	0.105274	0.120889	0.144373	0.109996	0.0896237	0.042931	0.0654331	0.0722212	0.0775044	0.0770687	0.0614198	0.062557	0.0743629	0.0605555	0.0895576	0.068998	0.0693314	0.0797764	0.111604	0.0818769	0.0700018	0.0579476	0.0438039	0.0468498	0.051448	0.0762648	0.065886	0.0888862	0.0873673	0.0703406	0.0634868	0.0731498	0.0856368	0.0987938
0.25_PET/PE	Spectrum 3	0.102522	0.14515	0.0879655	0.109376	0.0369461	0	0.0729971	0.110235	0.0621409	0.0407877	0.114837	0.0965912	0.109681	0.0996673	0.126961	0.062707	0.0792356	0.0587768	0.103344	0.127326	0.102969	0.101871	0.0788386	0.0773203	0.0831814	0.0768778	0.0704528	0.0762753	0.0831885	0.0802397	0.0864738	0.09327	0.0812033	0.093268	0.106365	0.0617395	0.0638068	0.0757068	0.0807366	0.0917422	0.0941107	0.100989	0.091858	0.104163	0.0892066	0.0881117	0.0976191	0.109551
0.25_PET/PE	Spectrum 4	0	0.0291058	0.175834	0.250228	0.0948339	0.0284141	0.0624172	0.065502	0.0133115	0.0584126	0.0484022	0.122345	0.110062	0.0890154	0.0387878	0.0734088	0.0809292	0.10212	0.0629529	0.0938077	0.0763193	0.128679	0.093547	0.0807263	0.111492	0.0311511	0.0479022	0.102638	0.083004	0.062519	0.0524356	0.0667168	0.0648034	0.0690372	0.0694455	0.0740603	0.0798224	0.0735013	0.0888758	0.120264	0.0932153	0.143472	0.108979	0.0823691	0.10279	0.0766637	0.093249	0.0587662
0.25_PET/PE	Spectrum 5	0.0648018	0.0501069	0	0.0248948	0.119132	0.139573	0.222069	0.161021	0.145155	0.0776869	0.0780974	0.0762284	0.101554	0.158968	0.163877	0.203026	0.110987	0.168202	0.138371	0.0714344	0.0718438	0.138778	0.1347	0.0909629	0.107113	0.10238	0.122224	0.100433	0.0994869	0.131545	0.0933369	0.0987208	0.156073	0.145498	0.112411	0.124556	0.0825591	0.113637	0.11829	0.0823342	0.0884839	0.110539	0.108822	0.0975861	0.120467	0.130884	0.118678	0.111886
0.25_PET/PE	Spectrum 6	0.0214889	0.118218	0.0707974	0.0784066	0.128095	0.145466	0.129263	0.059111	0.140024	0.0907789	0.125857	0.149195	0.122162	0.0926398	0.0997324	0.104503	0.0616746	0.0790262	0.0961042	0.129299	0.137871	0.0969817	0.0932195	0.101493	0.103946	0.110373	0.105737	0.134139	0.102224	0.124309	0.0815678	0.0801736	0.105131	0.0928262	0.100937	0.0954853	0.0899053	0.112984	0.118301	0.140656	0.115586	0.0977588	0.081688	0.0986838	0.109604	0.0969115	0.104014	0.108477
0.25_PET/PE	Spectrum 7	0.415126	0.221069	0.0991554	0.199691	0.301347	0.0685746	0.086724	0.148288	0.0297805	0.116417	0.0606011	0.103724	0.160904	0.162636	0.0629894	0.102707	0.218815	0.195812	0.0425831	0.0398007	0.0699816	0.0886184	0.116606	0.133195	0.121925	0.0891063	0.128071	0.112193	0.108984	0.0877831	0.0856087	0.0863776	0.0738807	0.101391	0.087955	0.0718174	0.0457411	0.123306	0.123844	0.0751711	0.11991	0.171809	0.118223	0.133752	0.122313	0.0587211	0.115467	0.104809
0.25_PET/PE	Spectrum 8	0.0310243	0	0.140327	0.111985	0.0242061	0.0234467	0.223875	0.255526	0.0453925	0.266253	0.300483	0.14785	0.0866154	0.126578	0.187107	0.226247	0.18167	0.101903	0.0657449	0.243312	0.195808	0.184705	0.163655	0.125409	0.224858	0.135108	0.0685784	0.0888388	0.164005	0.199671	0.179015	0.133659	0.110619	0.183293	0.187182	0.122034	0.0774015	0.149801	0.119449	0.0557417	0.117052	0.117983	0.0972797	0.0824079	0.0918435	0.0980041	0.112803	0.169444
0.25_PET/PE	Spectrum 9	0.0897778	0.0190593	0	0.22775	0.142264	0.130264	0.151536	0.187734	0.0991204	0.195035	0.150596	0.183946	0.282913	0.215601	0.247552	0.256184	0.230446	0.229639	0.13752	0.181721	0.239335	0.183295	0.19814	0.260472	0.225198	0.173801	0.167744	0.222767	0.220759	0.20537	0.187909	0.23688	0.228768	0.276438	0.278661	0.261134	0.210404	0.205012	0.205566	0.2615	0.293363	0.28806	0.249425	0.191613	0.181474	0.200845	0.22008	0.177251
	Average	0.0953639	0.0855001	0.0886183	0.140233	0.126672	0.0795458	0.135003	0.133541	0.0842503	0.114642	0.112767	0.108748	0.117067	0.121889	0.126114	0.13674	0.129551	0.121421	0.087893	0.109539	0.109865	0.114181	0.111649	0.112125	0.125546	0.0948419	0.0970502	0.109206	0.116277	0.1172	0.100475	0.106354	0.110833	0.123901	0.123176	0.105307	0.0853447	0.107737	0.110001	0.107746	0.116328	0.133596	0.114544	0.106651	0.107794	0.102228	0.117041	0.114506
	SD
	X value [cmâ»Â¹]	781	783	785	787	789	791	793	795	797	799	801	803	805	807	809	811	813	815	817	819	821	823	825	827	829	831	833	835	837	839	841	843	845	847	849	851	853	855	857	859	861	863	865	867	869	871	873	875
0.125_PET/PE	Spectrum 1	0.139283	0.198203	0.167475	0.100435	0.0693452	0.0507056	0.0912615	0.0996407	0.0882122	0.109105	0.124661	0.144635	0.0968173	0.0856881	0.128352	0.140896	0.115152	0.126195	0.11164	0.122377	0.141209	0.134921	0.142036	0.13568	0.133816	0.141355	0.132987	0.0915247	0.0901908	0.0716957	0.107733	0.0874978	0.103306	0.11465	0.12995	0.128574	0.0968142	0.0964314	0.115136	0.109236	0.0980448	0.111062	0.151023	0.139803	0.0809959	0.0963313	0.0995887	0.0932496
0.125_PET/PE	Spectrum 2	0	0.0502089	0.0719381	0.151685	0.053999	0.0537626	0.0816007	0.102801	0.0470573	0.0623528	0.05187	0.102045	0.0773837	0.0804637	0.0731237	0.0781881	0.111055	0.0941893	0.0687944	0.0658925	0.104216	0.130391	0.109146	0.144265	0.120761	0.0974061	0.0927382	0.117859	0.0840557	0.0714151	0.0763917	0.0795696	0.0921321	0.0912511	0.114239	0.0733167	0.10114	0.108915	0.0745861	0.0729238	0.0865469	0.0854816	0.0704797	0.0929489	0.0776955	0.101905	0.11029	0.114988
0.125_PET/PE	Spectrum 3	0.0582434	0.0582332	0.0138817	0.0312276	0.0846393	0.0605008	0.0735206	0.0594697	0.0337548	0.106464	0.0937766	0.0795508	0.0740363	0.0701918	0.122739	0.113585	0.0995719	0.0835968	0.0747049	0.0746825	0.0856036	0.0751593	0.0915586	0.0945099	0.078766	0.0778222	0.071159	0.0684062	0.0956781	0.109854	0.100102	0.0996658	0.115013	0.0960693	0.0866026	0.0776421	0.0951256	0.099774	0.0797161	0.0978229	0.115377	0.101644	0.09476	0.0893188	0.0562874	0.0727697	0.0935166	0.0868912
0.125_PET/PE	Spectrum 4	0.0359524	0.0544094	0.0606213	0.0386235	0.0303552	0.0184141	0.0302869	0.0383488	0.0767207	0.022644	0.0555901	0.022985	0.0437688	0.0653159	0.0146216	0.0361155	0.0143213	0.0346777	0.0503984	0.0375548	0.0385753	0.0645842	0.0522581	0.0405481	0.0650474	0.0417177	0.0477838	0.0729122	0.0546257	0.0572858	0.0396596	0.0389271	0.0528833	0.0549944	0.0506123	0.0322039	0.0596572	0.068667	0.0676327	0.0555559	0.0420789	0.0513734	0.0494538	0.0657687	0.0549197	0.0568471	0.0672183	0.0378065
0.125_PET/PE	Spectrum 5	0.0634439	0.0696402	0.193131	0.218528	0.0980265	0.0763883	0.0831839	0.10695	0.143686	0.136554	0.0899785	0.118218	0.144354	0.147082	0.142044	0.128837	0.0855453	0.123268	0.133474	0.115629	0.133224	0.113184	0.105165	0.125149	0.125438	0.120849	0.15003	0.169356	0.127047	0.156692	0.119073	0.124073	0.156631	0.135196	0.132162	0.136651	0.158256	0.147771	0.150229	0.116085	0.141095	0.150395	0.113026	0.143115	0.132873	0.136841	0.143	0.152614
0.125_PET/PE	Spectrum 6	0.111265	0.0562984	0.099366	0.130068	0.0496127	0.0463454	0.0694793	0.130077	0.139892	0.122274	0.0785054	0.0747099	0.0788801	0.0508122	0.0931179	0.0805882	0.0937127	0.0989741	0.0766722	0.0870317	0.118365	0.103798	0.0967659	0.107902	0.0477369	0.0743781	0.0795215	0.0861794	0.094643	0.0944759	0.11739	0.117642	0.110409	0.077954	0.0889417	0.100475	0.0909235	0.0800462	0.0620879	0.0754228	0.0908574	0.0957092	0.105236	0.115173	0.0815029	0.0935559	0.102405	0.0938002
0.125_PET/PE	Spectrum 7	0.107083	0.0951564	0.0809032	0.10243	0.0161109	0.0391557	0.0398363	0.0283089	0.0513935	0.0520008	0.0468303	0.0210662	0.0316435	0.0194651	0.0350886	0.038145	0.017436	0.030731	0.0329847	0.038652	0.0273724	0.0536947	0.0481165	0.0347481	0.0313031	0.0278276	0.0369187	0.0444783	0.0422724	0.0334374	0.0247615	0.032969	0.0183258	0.04393	0.0319917	0.0267889	0.0462048	0.0431782	0.0561989	0.0628475	0.0501304	0.0475218	0.0406786	0.0511613	0.0638877	0.0529749	0.0509781	0.0552304
0.125_PET/PE	Spectrum 8	0.113819	0.091603	0.0300055	0.0198796	0.0911475	0.0536724	0.0626566	0.0537188	0.05659	0.0588396	0.0617547	0.0451003	0.0813066	0.0828076	0.0653712	0.0452946	0.0444493	0.049694	0.0560711	0.0387281	0.0451057	0.0408301	0.0380012	0.0525375	0.0600084	0.0714705	0.0630488	0.0411543	0.0421928	0.0422086	0.0382818	0.0577533	0.0602534	0.050505	0.0500085	0.0485846	0.0458231	0.0599381	0.0557883	0.0418193	0.0513313	0.0554223	0.0392459	0.0544603	0.0546104	0.043293	0.0452901	0.0548328
0.125_PET/PE	Spectrum 9	0.177577	0.1845	0.170925	0.132486	0.122174	0.0983009	0.155638	0.141065	0.0928923	0.124384	0.0995328	0.111611	0.135103	0.114651	0.100513	0.0896684	0.126912	0.10686	0.0953234	0.12198	0.11981	0.114225	0.0991927	0.0892172	0.126419	0.108547	0.116614	0.0977704	0.10679	0.109628	0.1198	0.0852337	0.104294	0.12816	0.116332	0.100961	0.126711	0.106119	0.103956	0.109759	0.124495	0.119063	0.115276	0.0965036	0.112652	0.116204	0.122034	0.104771
	Average	0.0896296	0.0953613	0.0986942	0.102818	0.0683789	0.0552495	0.0763848	0.0844867	0.0811332	0.088291	0.0780555	0.0799912	0.0848104	0.0796086	0.0861079	0.0834798	0.078684	0.0831318	0.0777848	0.0780586	0.0903869	0.0923097	0.0869157	0.0916173	0.0876995	0.084597	0.0878668	0.0877378	0.0819439	0.0829659	0.082577	0.0803702	0.0903609	0.0880788	0.0889822	0.0805775	0.0911839	0.0900934	0.0850367	0.0823858	0.0888841	0.0908525	0.0865754	0.0942503	0.0794916	0.0856357	0.0927024	0.0882426
	SD
	X value [cmâ»Â¹]	781	783	785	787	789	791	793	795	797	799	801	803	805	807	809	811	813	815	817	819	821	823	825	827	829	831	833	835	837	839	841	843	845	847	849	851	853	855	857	859	861	863	865	867	869	871	873	875
0.0625_PET/PE	Spectrum 1	0.105272	0.0668165	0.0654439	0.0753943	0.0697031	0.101379	0.0868919	0.0869543	0.113524	0.110193	0.0920584	0.0984087	0.094187	0.0715053	0.0689074	0.0823342	0.102098	0.0880444	0.0969704	0.0917345	0.0820706	0.0908408	0.0919177	0.0877038	0.0962028	0.093642	0.0798673	0.071772	0.0777961	0.0778753	0.087299	0.105107	0.091787	0.0961292	0.0940416	0.104175	0.101583	0.111923	0.109169	0.0982557	0.093147	0.095833	0.0935632	0.0888402	0.0844475	0.083166	0.0962946	0.0993804
0.0625_PET/PE	Spectrum 2	0.00989883	0.0062126	0.00630377	0.0195523	0.0208834	0.0201082	0	0.0117158	0.00183296	0.0177419	0.0520375	0.0453848	0.0277337	0.0277353	0.0174908	0.0183511	0.0153492	0.0277011	0.0223399	0.0231809	0.0259798	0.0156495	0.0227543	0.0243288	0.0307907	0.0310627	0.0328209	0.0218723	0.0306386	0.0292049	0.028796	0.0302175	0.0223438	0.0284083	0.0175532	0.0242967	0.024448	0.0178022	0.024506	0.0258857	0.0236751	0.0238085	0.0287559	0.0293177	0.0197678	0.0273311	0.0260999	0.0279822
0.0625_PET/PE	Spectrum 3	0.0423969	0.032649	0.00298203	0	0.0124585	0.020314	0.00935613	0.033369	0.0396891	0.0104227	0.0171805	0.0398342	0.0337491	0.0134854	0.0297184	0.0291238	0.010516	0.00913465	0.0204954	0.0252384	0.020382	0.0128638	0.0290764	0.0138716	0.0146305	0.0186723	0.021147	0.0229754	0.027852	0.0147377	0.000236282	0.0080241	0.0222905	0.0332971	0.0265392	0.0228168	0.0269509	0.0232615	0.0243063	0.0211043	0.0164044	0.0165197	0.00793704	0.00999504	0.0225461	0.0208772	0.0179413	0.0205166
0.0625_PET/PE	Spectrum 4	0.0408096	0.0509346	0.000681759	0.0164308	0.0217824	0.0400011	0.0716686	0.0658568	0.0780852	0.0800158	0.074956	0.0501555	0.0243734	0.0453942	0.0486898	0.031502	0.0386565	0.050209	0.0628561	0.0553785	0.0559922	0.0626112	0.0607784	0.0588668	0.0623377	0.0434265	0.0654078	0.0917329	0.0566866	0.0522812	0.060999	0.0626432	0.0717561	0.0891469	0.0632509	0.063722	0.0649609	0.0571583	0.0561553	0.0624164	0.0575582	0.0532631	0.0467222	0.0498345	0.0454312	0.0357765	0.054141	0.0488093
0.0625_PET/PE	Spectrum 5	0.0680821	0.0573681	0.0478984	0.0465804	0.0399953	0.042422	0.0398707	0.0200548	0.051094	0.0378873	0.0312551	0.0261031	0.0389341	0.0162032	0.053237	0.0362252	0.0405475	0.0436101	0.0374886	0.0554916	0.0402947	0.0610409	0.0466175	0.0472829	0.0482924	0.0515676	0.0326469	0.0522883	0.045378	0.0481101	0.0536725	0.0439218	0.0455021	0.0473604	0.0505454	0.0434826	0.0517398	0.0571421	0.0525102	0.0494035	0.0465906	0.0599407	0.0474124	0.0456314	0.043525	0.0497433	0.0478161	0.0451549
0.0625_PET/PE	Spectrum 6	0	0.122961	0.101291	0.0777678	0.100261	0.0878753	0.105783	0.109749	0.125914	0.128727	0.132379	0.140998	0.112165	0.0921067	0.0981762	0.121267	0.108544	0.0981979	0.116331	0.0905103	0.0903984	0.0809729	0.109032	0.128648	0.142751	0.122193	0.118788	0.108309	0.127253	0.120796	0.136712	0.137999	0.131939	0.125322	0.139817	0.122754	0.114775	0.123284	0.109516	0.106542	0.130231	0.128251	0.133666	0.125935	0.110049	0.129148	0.141827	0.127929
0.0625_PET/PE	Spectrum 7	0.0502116	0.0377597	0.0638561	0.0732812	0.0564626	0.0764297	0.0790585	0.0715391	0.0520959	0.0559232	0.0544522	0.0566062	0.0765085	0.0665992	0.0717111	0.0642866	0.0666016	0.0620927	0.0628887	0.0721944	0.0728509	0.0654115	0.054756	0.0573261	0.0567754	0.0683339	0.0554075	0.057008	0.0573677	0.0615659	0.0621104	0.0669946	0.0672124	0.0690115	0.0608845	0.0581789	0.0624154	0.0650596	0.0672502	0.0712284	0.0646807	0.0585466	0.0623908	0.0660212	0.0640861	0.0575621	0.0612151	0.0646393
0.0625_PET/PE	Spectrum 8	0.0518432	0.0772647	0.0233177	0.0372763	0.0194154	0.0100441	0.0289658	0.0246684	0.0207631	0.0180542	0.00680796	0.00914104	0.0245748	0.0439317	0.0239003	0.0269238	0.0162772	0.0198077	0.00531445	0.0131676	0.0243016	0.017807	0.0203618	0.0168467	0.00638668	0.0169308	0.0195935	0.011492	0.00689607	0.017625	0.0178103	0.0149168	0.0266481	0.0216722	0.0117529	0.0169311	0.0288725	0.0211642	0.0158516	0.0182848	0.0129918	0.0232777	0.018296	0.0198492	0.00677198	0.0117623	0.0169054	0.015893
0.0625_PET/PE	Spectrum 9	0.0389714	0.0543831	0.0303161	0	0.0172123	0.0398735	0.0360151	0.0224723	0.0368747	0.0283088	0.0209373	0.0206329	0.0285727	0.0432409	0.0355951	0.0288381	0.0233284	0.0445864	0.0333529	0.0293022	0.0376244	0.0303467	0.0248708	0.0367976	0.0261856	0.0245396	0.0213547	0.036152	0.0399319	0.0403459	0.0279127	0.0359247	0.03644	0.0403471	0.0370078	0.0350222	0.0392422	0.0320839	0.0316771	0.0355409	0.0336177	0.0313882	0.0316915	0.0289952	0.0265032	0.0242902	0.0300599	0.031266
	Average	0.0452761	0.056261	0.03801	0.0384759	0.0397971	0.0487164	0.0508455	0.0495978	0.0577636	0.0541416	0.0535626	0.0541404	0.0511999	0.0466891	0.049714	0.0487613	0.0468798	0.0492649	0.050893	0.0506887	0.0499883	0.048616	0.0511294	0.0524081	0.053817	0.0522632	0.0496704	0.0526224	0.0522	0.0513936	0.0528387	0.0561943	0.0573243	0.0611883	0.0557103	0.0545977	0.0572209	0.0565421	0.0545491	0.0542957	0.0532107	0.0545365	0.0522706	0.0516021	0.0470142	0.0488508	0.0547	0.0535078
	SD
[truncated: 463 more columns]
