# Supplementary material for: Influence of Layer Thickness on the Detection of Plastic Films Using Optical Photothermal Infrared Spectroscopy (O-PTIR)
Source: ACS Meas Sci Au. 2026 Jan 22;6(1):150–7. doi: 10.1021/acsmeasuresciau.5c00149 (PMC12921621; doi:10.1021/acsmeasuresciau.5c00149)
Supplement: Supplementary file 4 [file tg5c00149_si_004.xlsx]

## Sheet: Rohdaten Paper
	X value [cm^-1]	781	783	785	787	789	791	793	795	797	799	801	803	805	807	809	811	813	815	817	819	821	823	825	827	829	831	833	835	837	839	841	843	845	847	849	851	853	855	857	859	861	863	865	867	869	871	873	875
PA reference	Spectrum 1	0.153938	0.114101	0.171174	0.142024	0.168999	0.0465268	0.0589678	0.0713803	0.0509631	0.049252	0.0580769	0.0584513	0.0432497	0.0815602	0.0978822	0.048889	0.0517327	0.074427	0.0776545	0.106659	0.108514	0.0768244	0.0761041	0.0830249	0.0700629	0.0574123	0.0546997	0.0899637	0.063438	0.0938322	0.0754916	0.0964696	0.0923572	0.0891685	0.108904	0.1315	0.0982978	0.103325	0.0964942	0.0844398	0.0988597	0.119167	0.0987529	0.103589	0.070563	0.065438	0.0705372	0.09612
PA reference	Spectrum 2	0.163913	0.0779601	0.0462984	0.0946078	0.107417	0.0293032	0.0901682	0.0971947	0.13218	0.138897	0.126637	0.113162	0.134844	0.0948936	0.12599	0.120605	0.106243	0.123449	0.130293	0.106685	0.0814414	0.0656743	0.0656594	0.0734932	0.0732099	0.0872631	0.0924693	0.0752005	0.0684568	0.0899848	0.091249	0.12332	0.111647	0.0871421	0.0684156	0.0772536	0.0942878	0.0925243	0.0821288	0.0874269	0.0830294	0.0828374	0.073239	0.0881047	0.083675	0.101436	0.0886789	0.108289
PA reference	Spectrum 3	0.0170948	0	0.101955	0.258981	0.165713	0.102866	0.120806	0.167641	0.154011	0.189711	0.154561	0.112064	0.184043	0.139913	0.154246	0.155842	0.196416	0.220249	0.221613	0.191207	0.224453	0.252784	0.245287	0.216394	0.16566	0.137234	0.160228	0.116751	0.129277	0.214249	0.163433	0.180387	0.228373	0.20742	0.19947	0.215863	0.195165	0.188747	0.212656	0.190254	0.192279	0.192643	0.185042	0.191058	0.177383	0.161714	0.211707	0.186054
	Average	0.111649	0.0640204	0.106476	0.165204	0.147376	0.0595653	0.0899807	0.112072	0.112385	0.125953	0.113092	0.0945591	0.120712	0.105456	0.126039	0.108445	0.11813	0.139375	0.143187	0.13485	0.138136	0.131761	0.129017	0.124304	0.102978	0.09397	0.102465	0.0939718	0.0870572	0.132689	0.110058	0.133392	0.144126	0.12791	0.125596	0.141539	0.12925	0.128199	0.130426	0.120707	0.124723	0.131549	0.119011	0.127584	0.11054	0.109529	0.123641	0.130154
	SD
PET reference	X value [cmâ»Â¹]	781	783	785	787	789	791	793	795	797	799	801	803	805	807	809	811	813	815	817	819	821	823	825	827	829	831	833	835	837	839	841	843	845	847	849	851	853	855	857	859	861	863	865	867	869	871	873	875
PET reference	Spectrum 1	0.000650957	0.0320891	0.0387665	0.0385508	0.019941	0.0187772	0.00723935	0.0153133	0.0447294	0.0605836	0.0489848	0.0534434	0.049783	0.031241	0.0607233	0.0604104	0.0433935	0.045948	0.0493951	0.0416654	0.0332627	0.0614704	0.0285215	0.0308667	0.0246724	0.0579248	0.0657139	0.0476331	0.053841	0.0603544	0.0530878	0.0283396	0.0372618	0.0506059	0.047283	0.0437302	0.0418486	0.0277365	0.0274079	0.0306823	0.0537471	0.0547788	0.0432997	0.0460439	0.0465721	0.05755	0.0673317	0.0801515
PET reference	Spectrum 2	0.0298327	0.0366727	0	0.0226448	0.0112901	0.0042997	0.030669	0.0426252	0.0139967	0.0137161	0.0201911	0.0295741	0.0209423	0.017969	0.0151394	0.0201201	0.0181033	0.0216618	0.0276004	0.0192838	0.0221171	0.0246021	0.0235161	0.0254068	0.0342949	0.0401938	0.0373354	0.0306399	0.0298512	0.0420857	0.0435236	0.0492827	0.0387365	0.0317604	0.0288514	0.0339112	0.0278967	0.0285178	0.0272089	0.0300184	0.0362183	0.0394511	0.046687	0.0585433	0.0729887	0.092943	0.106441	0.104048
PET reference	Spectrum 3	0.0419601	0	0.0768207	0.0607287	0.118947	0.0865303	0.0986755	0.0900288	0.063329	0.0752549	0.0583212	0.0625449	0.0758328	0.0605709	0.0630724	0.0701574	0.0509177	0.0601444	0.0656145	0.058074	0.0548893	0.0601242	0.0680939	0.0635964	0.073422	0.0966906	0.0938009	0.0866559	0.0590786	0.086094	0.121364	0.118377	0.084668	0.0677185	0.0725991	0.0809792	0.0749142	0.0783096	0.0962333	0.105962	0.106778	0.0978678	0.118075	0.109784	0.134194	0.157731	0.162176	0.175204
	Average	0.0241479	0.0229206	0.0385291	0.0406415	0.0500592	0.0365357	0.0455279	0.0493224	0.040685	0.0498515	0.042499	0.0485208	0.0488527	0.0365936	0.0463117	0.0502293	0.0374715	0.0425847	0.0475367	0.0396744	0.0367564	0.0487323	0.0400438	0.0399567	0.0441298	0.0649364	0.0656167	0.0549763	0.0475903	0.0628447	0.0726586	0.0653332	0.0535555	0.0500283	0.0495778	0.0528735	0.0482198	0.0448546	0.0502834	0.0555543	0.065581	0.0640326	0.0693539	0.0714572	0.0845848	0.102741	0.111983	0.119801
	SD
	X value [cmâ»Â¹]	781	783	785	787	789	791	793	795	797	799	801	803	805	807	809	811	813	815	817	819	821	823	825	827	829	831	833	835	837	839	841	843	845	847	849	851	853	855	857	859	861	863	865	867	869	871	873	875
PE reference	Spectrum 1	0.010743	0.046142	0.0529278	0.0452969	0.0594109	0.0458088	0.0721737	0.065245	0.0605044	0.0661102	0.0581	0.039819	0.0375033	0.0480549	0.0511376	0.0505142	0.053089	0.051826	0.0514264	0.0519799	0.0393764	0.0543643	0.0624553	0.0634356	0.0579464	0.042936	0.0474745	0.0492435	0.0435495	0.0510416	0.0510318	0.0638341	0.0537282	0.0623514	0.0700791	0.0626481	0.0561864	0.0487593	0.0466682	0.0459353	0.0570319	0.0620534	0.0529644	0.0503015	0.0557599	0.0607437	0.0606074	0.0476171
PE reference	Spectrum 2	0.0239418	0.0479837	0.0304743	0.0518942	0.0379931	0.0459746	0.0369954	0.0167291	0.031303	0.0288399	0.0196413	0.0483962	0.0529771	0.0329447	0.029786	0.0450074	0.041686	0.0525359	0.0550071	0.0294488	0.0302026	0.0194101	0.0351482	0.0382573	0.0318071	0.0361151	0.0355586	0.0337728	0.0369713	0.034214	0.0327888	0.0322648	0.027652	0.0405594	0.0391328	0.0373978	0.0371863	0.0296814	0.0325401	0.0338351	0.045593	0.030263	0.034601	0.0281288	0.0302403	0.0351269	0.0337846	0.0331704
PE reference	Spectrum 3	0.097288	0.117641	0.0829845	0.0484165	0.0416293	0.0326665	0.028673	0.00688315	0.01261	0.0317194	0.0409915	0.0434194	0.0409797	0.0362687	0.0418613	0.0351989	0.0341701	0.0432269	0.0438111	0.0469549	0.0466103	0.0377555	0.0324196	0.0336086	0.0345359	0.0354478	0.0229917	0.0306688	0.0380093	0.0386803	0.0338073	0.0347393	0.0253975	0.0332601	0.0408282	0.041143	0.039481	0.0363137	0.0341906	0.0342564	0.0294393	0.0276295	0.0369689	0.027092	0.0409785	0.042293	0.0308704	0.028062
	Average	0.0439909	0.0705889	0.0554622	0.0485359	0.0463444	0.0414833	0.0459474	0.0296191	0.0348058	0.0422232	0.0395776	0.0438782	0.04382	0.0390894	0.0409283	0.0435735	0.0429817	0.0491962	0.0500815	0.0427945	0.0387298	0.0371766	0.043341	0.0451005	0.0414298	0.0381663	0.0353416	0.037895	0.03951	0.041312	0.0392093	0.0436128	0.0355926	0.0453903	0.0500134	0.047063	0.0442846	0.0382515	0.0377996	0.0380089	0.0440214	0.039982	0.0415114	0.0351741	0.0423262	0.0460545	0.0417542	0.0362832
	X value [cmâ»Â¹]	781	783	785	787	789	791	793	795	797	799	801	803	805	807	809	811	813	815	817	819	821	823	825	827	829	831	833	835	837	839	841	843	845	847	849	851	853	855	857	859	861	863	865	867	869	871	873	875
PP reference	Spectrum 1	0.0317897	0.0378545	0.0347122	0.0302515	0.0183851	0.0422384	0.0418094	0.00821453	0.00833601	0.0315361	0.0481438	0.0371331	0.0257245	0.0475019	0.0466875	0.037312	0.0348865	0.044685	0.0305479	0.0226923	0.0171596	0.0380709	0.0427679	0.0316938	0.0409871	0.0425333	0.0544492	0.0562753	0.0533364	0.0766042	0.0954437	0.0773696	0.0485392	0.0372798	0.0269798	0.0213324	0.0344891	0.0475612	0.0485952	0.0362021	0.0289395	0.0335372	0.0358378	0.0347489	0.0319023	0.034742	0.0339065	0.0426158
PP reference	Spectrum 2	0.0197465	0.0338053	0.0235013	0.0207776	0.0130718	0.0162103	0.0327234	0.0185186	0.0112936	0.0164168	0.0157231	0.0409608	0.0366878	0.0317413	0.0244374	0.0199909	0.0135974	0.0124159	0.0321975	0.022171	0.0281493	0.0272171	0.0274329	0.0194294	0.0122601	0.0178034	0.0464292	0.0306042	0.0313815	0.0843677	0.0943851	0.053716	0.037229	0.0222184	0.0166928	0.0227479	0.0309259	0.022699	0.0188148	0.0253678	0.0259155	0.0283657	0.0394368	0.0297894	0.0174344	0.00699528	0.0196549	0.0170609
PP reference	Spectrum 3	0.0535973	0.0904338	0.0978928	0.0467862	0.035761	0.0498657	0.0408502	0.0786857	0.0639415	0.0377506	0.0639485	0.0784345	0.0759635	0.0620488	0.059203	0.0649321	0.0819148	0.067037	0.0738074	0.0866031	0.0755794	0.0694029	0.0644295	0.0618929	0.0758083	0.0674743	0.0582543	0.0592732	0.0850663	0.116579	0.106284	0.0907554	0.0754794	0.0637981	0.0673816	0.0669816	0.0569706	0.0695316	0.0641013	0.075844	0.0763557	0.0656354	0.0603934	0.0596239	0.064952	0.0638263	0.0568386	0.0777869
	Average	0.0350445	0.0540312	0.0520354	0.0326051	0.022406	0.0361048	0.038461	0.0351396	0.027857	0.0285678	0.0426051	0.0521761	0.0461253	0.0470973	0.0434426	0.040745	0.0434662	0.0413793	0.0455176	0.0438221	0.0402961	0.044897	0.0448768	0.0376721	0.0430185	0.0426037	0.0530442	0.0487176	0.0565948	0.092517	0.0987042	0.073947	0.0537492	0.0410988	0.0370181	0.0370206	0.0407952	0.0465973	0.0438371	0.0458046	0.0437369	0.0425128	0.0452227	0.0413874	0.0380962	0.0351879	0.0368	0.0458212
[truncated: 463 more columns]
